# Supplementary material for: TAS1R3 and TAS2R38 Polymorphisms Affect Sweet Taste Perception: An Observational Study on Healthy and Obese Subjects
Source: Nutrients. 2022 Apr 20;14(9):1711. doi: 10.3390/nu14091711 (PMC9101038; doi:10.3390/nu14091711)
Supplement: Supplementary file 1 [file nutrients-14-01711-s001.zip]

Archive with 1 entries (1 files):
- nutrients-1656354-supplementary.pdf
